# Supplementary material for: IL-10 Deficiency Accelerates Type 1 Diabetes Development via Modulation of Innate and Adaptive Immune Cells and Gut Microbiota in BDC2.5 NOD Mice
Source: Front Immunol. 2021 Jul 30;12:702955. doi: 10.3389/fimmu.2021.702955 (PMC8362616; doi:10.3389/fimmu.2021.702955)
Supplement: Supplementary file 2 [file Table_1.xlsx]

## Sheet: Sheet1
Animal number/Replicates
		Animal number	Replicates
Figure 1	A	12-13 /group	5
	B	9-10 /group	4
	C	5 /group	2
	D	7-11 /group	3
		Animal number	Replicates
Figure 2	C	6/group	3
	E	6/group	3
	G	3-4/group	2
	H	5-9/group	2
	I	6-8/group	2
	J	6-8/group	2
		Animal number	Replicates
Figure 3	A	6/group	3
	B	7/group	3
	C	5-6/group	3
	D	4-6/group	2
	E	7/group	3
	F	7/group	3
	G	4-6/group	4
	H	3/group	2
	I	10/group	4
	J	7-9/group	3
	K	8-9/group	4
		Animal number	Replicates
Figure 4	A	5-9/group	1
	C	5-9/group	1
	D	5-9/group	1
	E	5-9/group	1
		Animal number	Replicates
Figure 5	A	6-8/group	3
	B	14/group	2
	C	8/group	2
	D	14/group	2
	E	14/group	2
	F	14/group	2
	G	14/group	2
	H	14/group	2
		Animal number	Replicates
Figure 6	B	6-7/group	4
	D	7/group	4
	F	6-7/group	4
	H	6-7/group	4
	J	6/group	2
	K	8/group	2
	L	8/group	2
	M	8/group	2
		Animal number	Replicates
Figure S1	B	6 /group	2
		Animal number	Replicates
Figure S2	B	6 /group	3
		Animal number	Replicates
Figure S3	A	4-8 /group	2
	B	4-8 /group	2
	C	4-8 /group	2
	D	4-8 /group	2
	E	4-8 /group	2
	F	4-8 /group	2
		Animal number	Replicates
Figure S4	A	6-8 /group	2
	B	6-8 /group	2
	C	6-8 /group	2
	D	6-8 /group	2
	E	8 /group	2
	F	8 /group	2
	G	8 /group	2
	H	6-8 /group	2
		Animal number	Replicates
Figure S5	B	4 /group	2
		Animal number	Replicates
Figure S6	A	4-6 /group	2
	B	4-6 /group	2
	C	4-6 /group	2
		Animal number	Replicates
Figure S7	A	4-5 /group	2
	B	4-5 /group	2
	C	5-6 /group	2
		Animal number	Replicates
Figure S8	A	4-5 /group	2
	B	6 /group	3
	C	4-5 /group	3
		Animal number	Replicates
Figure S9	A	4-8 /group	2
	B	4-8 /group	2
	C	4-8 /group	2
	D	4-8 /group	2
	E	4-8 /group	2
	F	4-8 /group	2
		Animal number	Replicates
Figure S10		6-9 /group	3
